# Supplementary material for: Reproducible evaluation of transposable element detectors with McClintock 2 guides accurate inference of Ty insertion patterns in yeast
Source: bioRxiv. 2023 Mar 21:2023.02.13.528343. Originally published 2023 Feb 13. Preprint. [Version 2] doi: 10.1101/2023.02.13.528343 (PMC9948991; doi:10.1101/2023.02.13.528343)
Supplement: Supplement 4 — Additional File 4 — Non-reference TEs predicted by McClintock component methods in 1,011 S. cerevisiae isolates. Multi-sample VCF files for non-reference TEs predicted by McClintock 2 component methods in 1,011 S. cerevisiae isolates. [file media-4.gz]

Archive with 12 entries (12 files):
- ./ngs_te_mapper2_combined.vcf
- ./ngs_te_mapper_combined.vcf
- ./popoolationte2_combined.vcf
- ./popoolationte_combined.vcf
- ./relocate2_combined.vcf
- ./relocate_combined.vcf
- ./retroseq_combined.vcf
- ./tebreak_combined.vcf
- ./teflon_combined.vcf
- ./te-locate_combined.vcf
- ./temp2_combined.vcf
- ./temp_combined.vcf
